# Supplementary material for: Diagnostic Significance of Influenza Symptoms and Signs, and Their Variation by Type/Subtype, in Outpatients Aged ≥ 15 Years: Novi Sad, Serbia
Source: Viruses. 2025 Feb 16;17(2):272. doi: 10.3390/v17020272 (PMC11860240; doi:10.3390/v17020272)
Supplement: Supplementary file 1 [file viruses-17-00272-s001.zip]

Archive with 4 entries (4 files):
- Suppl. S1.pdf
- Suppl. S2.pdf
- Table S3.pdf
- Table S4.pdf
